# Supplementary material for: Poly(Alkylene 2,5-Thiophenedicarboxylate) Polyesters: A New Class of Bio-Based High-Performance Polymers for Sustainable Packaging
Source: Polymers (Basel). 2021 Jul 27;13(15):2460. doi: 10.3390/polym13152460 (PMC8348809; doi:10.3390/polym13152460)
Supplement: Supplementary file 1 [file polymers-13-02460-s001.zip]

Archive with 1 entries (1 files):
- polymers-1280435-supplementary.pdf
